# Supplementary material for: Impact of the Synthetic Strategy on the Structure and Availability of Active Sites in Bifunctional Mesoporous Organic–Inorganic Hybrids
Source: Materials (Basel). 2025 Oct 29;18(21):4937. doi: 10.3390/ma18214937 (PMC12608969; doi:10.3390/ma18214937)
Supplement: Supplementary file 1 [file materials-18-04937-s001.zip]

Archive with 1 entries (1 files):
- materials-3925468-supplementary.pdf
